# Supplementary material for: Evaluating the Impact of Low-Pathogenicity Avian Influenza H6N1 Outbreaks in United Kingdom and Republic of Ireland Poultry Farms during 2020
Source: Viruses. 2024 Jul 16;16(7):1147. doi: 10.3390/v16071147 (PMC11281592; doi:10.3390/v16071147)
Supplement: Supplementary file 1 [file viruses-16-01147-s001.zip]

Archive with 9 entries (9 files):
- Figure S1.png
- Figure S8.png
- Figure S2.png
- Figure S3.png
- Figure S4.png
- Figure S5.png
- Figure S6.png
- Figure S7.png
- Table S1.pdf
